# Supplementary material for: Development and Validation of a Prognostic Model to Predict High-Risk Patients for Coronary Heart Disease in Snorers With Uncontrolled Hypertension
Source: Front Cardiovasc Med. 2022 Apr 21;9:777946. doi: 10.3389/fcvm.2022.777946 (PMC9069207; doi:10.3389/fcvm.2022.777946)
Supplement: Supplementary file 2 [file Table_1.XLSX]

## Sheet: 456
CHD	Risk score
0	-2.4056
0	-2.27643
0	-2.12272
0	-2.06158
0	-2.05347
0	-2.03994
0	-1.9645
0	-1.92249
0	-1.91174
0	-1.90686
0	-1.8514
0	-1.82979
0	-1.80451
0	-1.7897
0	-1.77072
0	-1.74587
0	-1.69808
0	-1.67375
0	-1.6709
0	-1.59747
0	-1.57554
0	-1.56851
0	-1.56567
0	-1.56177
0	-1.53578
0	-1.52058
0	-1.50851
0	-1.49362
-1.48053	0
0	-1.47473
0	-1.47011
0	-1.45878
0	-1.45805
0	-1.44986
0	-1.44892
0	-1.44604
0	-1.43688
0	-1.43148
0	-1.42778
0	-1.40704
0	-1.3988
0	-1.3717
0	-1.36751
0	-1.36208
0	-1.35347
0	-1.34872
0	-1.3457
0	-1.34394
0	-1.34325
0	-1.33828
0	-1.32289
0	-1.30125
0	-1.29788
0	-1.27353
0	-1.26975
0	-1.26648
0	-1.2534
0	-1.23957
0	-1.23446
0	-1.23147
0	-1.23098
0	-1.22213
0	-1.21713
0	-1.21618
0	-1.20703
0	-1.20327
0	-1.19973
0	-1.19963
0	-1.17674
0	-1.17196
0	-1.17187
0	-1.16528
0	-1.16101
0	-1.15637
0	-1.14308
0	-1.14117
0	-1.13988
0	-1.13682
0	-1.13539
0	-1.12655
0	-1.12265
0	-1.11313
0	-1.11224
0	-1.11212
0	-1.10329
-1.09952	0
0	-1.09842
0	-1.09047
0	-1.08843
0	-1.08788
0	-1.08604
0	-1.08317
0	-1.08048
0	-1.0754
0	-1.07456
0	-1.07076
0	-1.05392
0	-1.05175
0	-1.04986
0	-1.04881
0	-1.04755
0	-1.04552
0	-1.03888
0	-1.03639
0	-1.03424
0	-1.03243
0	-1.03185
0	-1.02665
0	-1.01859
0	-1.01734
0	-1.01582
0	-1.01548
0	-1.01398
0	-1.01396
0	-1.01252
0	-1.00844
0	-1.0056
0	-0.999571
0	-0.996022
0	-0.988041
0	-0.984976
0	-0.979884
0	-0.977637
0	-0.973386
0	-0.968746
0	-0.960669
0	-0.947228
0	-0.940789
0	-0.934073
0	-0.931839
0	-0.930262
0	-0.924648
0	-0.922878
0	-0.918336
0	-0.917995
0	-0.917814
0	-0.917643
0	-0.91745
0	-0.913847
0	-0.913602
0	-0.906746
0	-0.898818
0	-0.896491
0	-0.894853
0	-0.894309
0	-0.891365
0	-0.889119
0	-0.884957
0	-0.875931
0	-0.872915
0	-0.868346
0	-0.866873
0	-0.865395
0	-0.862387
0	-0.858785
0	-0.853001
0	-0.851681
0	-0.84869
0	-0.847147
0	-0.846
0	-0.84308
0	-0.840862
0	-0.839477
0	-0.837689
0	-0.837678
0	-0.835385
0	-0.828954
0	-0.828254
0	-0.825941
0	-0.824361
0	-0.822836
0	-0.81806
0	-0.80994
0	-0.805271
0	-0.802996
0	-0.79575
0	-0.790017
0	-0.78893
0	-0.788627
0	-0.788508
0	-0.786839
0	-0.783295
0	-0.78309
0	-0.780582
0	-0.775926
0	-0.774789
0	-0.772502
-0.772188	0
0	-0.76496
0	-0.76109
0	-0.758112
0	-0.753026
0	-0.752731
0	-0.749025
0	-0.746406
0	-0.73825
0	-0.738032
0	-0.737848
0	-0.734867
0	-0.734799
0	-0.734671
0	-0.734397
0	-0.7323
0	-0.725658
0	-0.723963
0	-0.722199
0	-0.718501
0	-0.714924
0	-0.712943
0	-0.71268
0	-0.710859
0	-0.709332
0	-0.705254
0	-0.701761
0	-0.698688
0	-0.698253
0	-0.697814
0	-0.697647
0	-0.695369
0	-0.68671
0	-0.683808
0	-0.683805
0	-0.683097
0	-0.68076
0	-0.673538
0	-0.672671
0	-0.672185
0	-0.666139
0	-0.661141
0	-0.65963
0	-0.659323
0	-0.658692
0	-0.656086
0	-0.643528
0	-0.641975
0	-0.640105
0	-0.639957
0	-0.638914
0	-0.638588
0	-0.638459
0	-0.638444
0	-0.63753
0	-0.636722
0	-0.63667
0	-0.636263
0	-0.635738
0	-0.634718
0	-0.6327
0	-0.631412
0	-0.631062
0	-0.629344
0	-0.625996
0	-0.625318
0	-0.625237
0	-0.625115
0	-0.623967
0	-0.621032
-0.612032	0
-0.610626	0
0	-0.607849
0	-0.60562
0	-0.605361
0	-0.604673
0	-0.604111
0	-0.603549
0	-0.60338
0	-0.603135
0	-0.600509
0	-0.600409
0	-0.597427
0	-0.597164
0	-0.597048
0	-0.595842
0	-0.595614
0	-0.586792
0	-0.585697
0	-0.579131
0	-0.578714
0	-0.5722
0	-0.570784
0	-0.562535
0	-0.558409
0	-0.554006
0	-0.550676
-0.547957	0
0	-0.546789
0	-0.544107
0	-0.543386
0	-0.542977
0	-0.539351
-0.537646	0
0	-0.537123
0	-0.534732
0	-0.534137
0	-0.532914
0	-0.528209
0	-0.525934
0	-0.525163
0	-0.524013
0	-0.523785
0	-0.521586
0	-0.521403
0	-0.521091
0	-0.520832
0	-0.515006
0	-0.50841
0	-0.508092
0	-0.506093
0	-0.503448
0	-0.503266
0	-0.503165
0	-0.501811
0	-0.501301
0	-0.500292
-0.499937	0
0	-0.498885
0	-0.498848
0	-0.496995
0	-0.496405
0	-0.492916
0	-0.492912
0	-0.488945
0	-0.48837
0	-0.487219
0	-0.484108
0	-0.479146
0	-0.474636
0	-0.47012
0	-0.469581
0	-0.469561
0	-0.467499
0	-0.46662
0	-0.466229
0	-0.464337
0	-0.46319
0	-0.459572
0	-0.457691
0	-0.455925
0	-0.453851
0	-0.45344
0	-0.451293
0	-0.450979
0	-0.443921
0	-0.443373
0	-0.441048
0	-0.439184
0	-0.438215
0	-0.437917
0	-0.437319
0	-0.43538
0	-0.434653
0	-0.43433
0	-0.43394
0	-0.433651
0	-0.429997
0	-0.426977
0	-0.42692
0	-0.426287
0	-0.426128
0	-0.426048
0	-0.425206
0	-0.424694
0	-0.424078
0	-0.423124
0	-0.42207
0	-0.421948
0	-0.421836
0	-0.417532
0	-0.411287
0	-0.407649
0	-0.406383
0	-0.406381
0	-0.40606
0	-0.399844
0	-0.396576
0	-0.394344
0	-0.388831
0	-0.388379
0	-0.387574
0	-0.387193
0	-0.382515
0	-0.380525
0	-0.379386
0	-0.375487
0	-0.373604
0	-0.370257
0	-0.369924
0	-0.366532
0	-0.365872
0	-0.365692
0	-0.364736
0	-0.363352
0	-0.362699
0	-0.361063
0	-0.360485
0	-0.35598
0	-0.3554
0	-0.353153
0	-0.351204
0	-0.350556
0	-0.348515
-0.348352	0
0	-0.347755
-0.345197	0
0	-0.344167
0	-0.342671
0	-0.342435
0	-0.342372
0	-0.34027
0	-0.336785
0	-0.335458
-0.333466	0
0	-0.332597
0	-0.331973
0	-0.328019
0	-0.326205
0	-0.326115
0	-0.32581
0	-0.324632
0	-0.324489
0	-0.324433
0	-0.323293
0	-0.323018
0	-0.322349
0	-0.320116
0	-0.319819
0	-0.317935
0	-0.317369
0	-0.31726
0	-0.316995
0	-0.314888
0	-0.313931
0	-0.313119
0	-0.311782
0	-0.309156
0	-0.30907
0	-0.307794
0	-0.306834
0	-0.30652
0	-0.305434
0	-0.305127
0	-0.304855
0	-0.302706
0	-0.301298
0	-0.30009
0	-0.298913
0	-0.298393
0	-0.296976
0	-0.296613
0	-0.293551
0	-0.291874
0	-0.289978
0	-0.288256
0	-0.28756
0	-0.28464
0	-0.283118
0	-0.278453
0	-0.276479
0	-0.274394
0	-0.274254
0	-0.273037
0	-0.269301
0	-0.269103
0	-0.268266
0	-0.265695
0	-0.265397
0	-0.263767
0	-0.263098
0	-0.257814
0	-0.257326
0	-0.251359
0	-0.250689
0	-0.247539
-0.246097	0
-0.245319	0
0	-0.245065
0	-0.243988
0	-0.240164
0	-0.239462
0	-0.238548
0	-0.237858
0	-0.237676
0	-0.235702
0	-0.235471
-0.232689	0
0	-0.230159
0	-0.228576
0	-0.227315
0	-0.223655
0	-0.222033
0	-0.220321
0	-0.220065
0	-0.216962
-0.21679	0
0	-0.216025
0	-0.215573
0	-0.214533
0	-0.214429
0	-0.209716
0	-0.20955
0	-0.206531
0	-0.206257
0	-0.205281
0	-0.205135
0	-0.204149
0	-0.203727
0	-0.20246
0	-0.201646
0	-0.200926
-0.200554	0
0	-0.198949
0	-0.198902
0	-0.197485
0	-0.197255
0	-0.189531
0	-0.187139
0	-0.1846
0	-0.18322
0	-0.180176
0	-0.179305
0	-0.179287
0	-0.178532
0	-0.178208
0	-0.177127
0	-0.174845
-0.174268	0
0	-0.173452
0	-0.172921
0	-0.171535
0	-0.168006
0	-0.167584
0	-0.166556
0	-0.165413
0	-0.164927
0	-0.160837
0	-0.157937
0	-0.157798
0	-0.155058
0	-0.154989
0	-0.154661
0	-0.15379
0	-0.153205
0	-0.152987
0	-0.15288
0	-0.147598
0	-0.146354
0	-0.145564
0	-0.142754
0	-0.14214
0	-0.141749
0	-0.141619
0	-0.139242
0	-0.139191
0	-0.138658
0	-0.135852
0	-0.133817
0	-0.133083
0	-0.13033
0	-0.129509
0	-0.127218
0	-0.125702
0	-0.124373
0	-0.123502
0	-0.119368
0	-0.118927
0	-0.118873
0	-0.118512
-0.117448	0
0	-0.116154
0	-0.115731
0	-0.114859
0	-0.114622
-0.114001	0
0	-0.113709
0	-0.113631
0	-0.112615
0	-0.107662
0	-0.107267
0	-0.106839
0	-0.101433
0	-0.0987139
0	-0.0948242
0	-0.0939418
0	-0.0916708
0	-0.0874603
0	-0.0871321
0	-0.0870506
0	-0.0856565
0	-0.0835399
0	-0.080964
0	-0.074587
0	-0.0741349
0	-0.0739585
0	-0.0727719
0	-0.0689345
0	-0.0677491
0	-0.0634676
0	-0.0622171
0	-0.0612785
0	-0.05991
0	-0.0571725
0	-0.0568168
0	-0.0556265
0	-0.0507383
0	-0.0507324
0	-0.0486411
0	-0.0486056
0	-0.0483407
0	-0.0475561
0	-0.041757
0	-0.0416133
0	-0.0395167
0	-0.0373816
0	-0.0369622
0	-0.0360597
0	-0.035701
0	-0.0350794
0	-0.0337157
0	-0.0331959
0	-0.0327587
0	-0.0324071
0	-0.0305217
0	-0.0272248
0	-0.026411
-0.0247003	0
0	-0.0238796
0	-0.0233734
0	-0.0206523
0	-0.0186217
0	-0.0125375
0	-0.0121803
0	-0.00968442
0	-0.00870344
0	-0.00778298
0	-0.00464519
0	-0.00365962
0	-0.00310049
0	-0.00293221
-0.00229094	0
0	-0.00170512
0	0.0081994
0	0.00840916
0	0.0090015
0	0.010159
0.0124792	0
0	0.0137939
0	0.0144597
0	0.0154137
0	0.0160537
0	0.0178279
0	0.0187549
0	0.0190895
0	0.0201908
0	0.0233871
0	0.0239043
0	0.0267635
0	0.0281233
0	0.0295249
0	0.0304314
0	0.031051
0	0.0360618
0	0.0368263
0	0.0381391
0	0.0417788
0	0.0418611
0	0.0428534
0	0.0428624
0	0.0431428
0	0.0432115
0	0.0443754
0	0.0468665
0	0.0481245
0	0.0482574
0	0.048577
0.0500033	0
0	0.0541752
0	0.061938
0	0.0629233
0	0.0660639
0	0.0666178
0	0.0670058
0	0.0674242
0	0.0678622
0	0.068703
0	0.0709911
0	0.0712055
0	0.0725914
0	0.0774591
0	0.078683
0	0.0798931
0	0.0805622
0	0.0805753
0	0.0810012
0	0.0813046
0	0.0834884
0	0.0835218
0	0.0836083
0	0.0843881
0	0.0849615
0.0866109	0
0	0.0889443
0	0.0926063
0.0953247	0
0	0.0959558
0	0.0976951
0	0.0982052
0	0.0993373
0	0.0995002
0	0.105654
0.105799	0
0	0.105995
0	0.106398
0	0.108112
0	0.108699
0	0.109185
0	0.109336
0	0.109704
0	0.113212
0.115561	0
0.116623	0
0	0.117411
0	0.119316
0	0.12717
0	0.128091
0	0.1289
0	0.129916
0	0.130131
0	0.132955
0	0.134432
0	0.136826
0	0.137147
0	0.137691
0	0.139212
0	0.140125
0	0.140713
0	0.141346
0	0.143864
0	0.145014
0	0.146893
0	0.146922
0	0.146936
0	0.15003
0.154816	0
0	0.155713
0	0.159743
0	0.161451
0	0.163114
0	0.1667
0	0.168065
0	0.169426
0	0.170692
0	0.17176
0.174281	0
0	0.175789
0	0.177836
0	0.178161
0	0.178952
0	0.179538
0	0.185021
0	0.186978
0	0.188281
0	0.193628
0	0.193655
0	0.194019
0	0.194883
0	0.196406
0	0.19672
0	0.198637
0	0.19978
0	0.19978
0	0.200892
0	0.200984
0	0.201639
0	0.206497
0	0.207046
0	0.207169
0	0.207605
0	0.208538
0	0.209206
0	0.210746
0	0.210775
0	0.212016
0	0.214051
0	0.214263
0	0.216269
0	0.216585
0	0.216603
0	0.217952
0	0.218995
0	0.222195
0	0.222759
0	0.226586
0	0.226829
0	0.229807
0	0.2321
0	0.232443
0	0.232703
0	0.233874
0	0.233992
0	0.235116
0	0.235827
0	0.236348
0	0.240349
0	0.243193
0	0.243817
0	0.245294
0	0.249052
0	0.249763
0	0.251005
0	0.255382
0	0.255554
0	0.255728
0	0.25581
0	0.25628
0.259681	0
0	0.261436
0	0.269248
0	0.269942
0	0.270342
0	0.271273
0	0.271771
0	0.272383
0	0.272956
0	0.274232
0	0.27875
0	0.279454
0	0.28065
0	0.281225
0	0.282125
0	0.284118
0	0.284249
0	0.284415
0	0.286207
0	0.286459
0	0.286875
0	0.287722
0	0.287842
0	0.290085
0	0.290143
0	0.290225
0	0.291334
0	0.291526
0	0.293544
0	0.293666
0	0.294054
0	0.294201
0	0.294625
0	0.297524
0	0.297995
0	0.300253
0	0.300785
0	0.301594
0	0.304834
0	0.308889
0.308945	0
0	0.309486
0	0.310216
0	0.311301
0.311378	0
0	0.312628
0	0.314539
0	0.321561
0	0.322667
0	0.326104
0	0.326815
0	0.328542
0.336034	0
0	0.336793
0	0.337132
0	0.337161
0	0.338831
0	0.340371
0	0.340883
0	0.341639
0.346596	0
0	0.351925
0	0.355965
0	0.360865
0	0.361154
0	0.362329
0	0.365328
0	0.367839
0	0.372058
0	0.375006
0	0.380482
0	0.38133
0	0.381331
0	0.382475
0	0.385869
0	0.388193
0	0.388272
0	0.388338
0.388935	0
0	0.389708
0.389806	0
0	0.390236
0	0.390864
0	0.39161
0	0.392234
0	0.392963
0	0.393413
0.394884	0
0	0.395088
0	0.395245
0	0.398228
0	0.401402
0.408389	0
0	0.410129
0	0.410602
0	0.414799
0	0.417212
0	0.417782
0	0.418113
0	0.419553
0	0.420259
0	0.420934
0	0.423122
0	0.426323
0	0.428027
0	0.429227
0	0.429346
0	0.429953
0	0.432895
0	0.435631
0	0.437873
0	0.440412
0	0.443033
0	0.443421
0	0.444696
0	0.44853
0	0.450794
0	0.451295
0	0.452093
0	0.452341
0	0.452747
0	0.452796
0	0.452882
0	0.453544
0	0.453919
0	0.454347
0	0.455399
0	0.455526
0	0.455938
0	0.456533
0	0.460825
0	0.462029
0.463776	0
0	0.465689
0	0.469315
0.472094	0
0	0.474451
0	0.476852
0	0.4771
0	0.477239
0	0.477801
0	0.481246
0	0.481765
0	0.484362
0	0.484817
0	0.486537
0	0.490629
0	0.493005
0	0.494218
0	0.498051
0.498626	0
0	0.499629
0	0.499629
0	0.500217
0	0.502097
0	0.50394
0	0.505152
0	0.50593
0.510422	0
0.511019	0
0	0.517359
0	0.517409
0	0.519847
0	0.520999
0	0.522541
0	0.522624
0.524888	0
0	0.528432
0	0.529659
0	0.532506
0	0.533958
0.534229	0
0	0.534599
0.535348	0
0	0.535486
0	0.538203
0	0.539095
0	0.53959
0.540567	0
0.545797	0
0	0.546312
0	0.547567
0	0.548228
0	0.548414
0	0.550336
0	0.550957
0	0.551987
0	0.557153
0	0.559304
0	0.560877
0	0.561712
0	0.566571
0.566961	0
0	0.5674
0	0.568148
0	0.568191
0	0.56974
0	0.570724
0	0.573634
0	0.579783
0	0.581661
0	0.587912
0	0.595617
0	0.59577
0	0.597317
0	0.59904
0.602785	0
0	0.603038
0	0.605327
0	0.606456
0	0.606547
0	0.60699
0	0.612338
0	0.613347
0	0.613782
0	0.613869
0	0.615633
0	0.620778
0	0.62078
0	0.62185
0	0.626049
0	0.62752
0	0.627892
0	0.633595
0	0.635972
0	0.636384
0	0.63878
0	0.639818
0	0.640829
0	0.641329
0	0.64682
0	0.648949
0	0.650292
0	0.651301
0	0.655246
0	0.657702
0.666448	0
0	0.668043
0	0.670712
0	0.676654
0	0.678564
0	0.684898
0	0.688076
0	0.689801
0	0.690838
0	0.691381
0	0.69241
0	0.700308
0	0.708606
0	0.711808
0	0.712605
0	0.713049
0	0.719683
0	0.720146
0	0.72628
0	0.726996
0	0.729921
0	0.730296
0	0.732182
0	0.739029
0	0.744378
0	0.744625
0	0.745571
0	0.746778
0.747398	0
0	0.749268
0	0.749473
0	0.751635
0	0.752816
0	0.753431
0	0.758988
0	0.759786
0	0.765152
0.767832	0
0	0.772274
0	0.772868
0	0.774409
0.777659	0
0	0.781206
0	0.783572
0	0.793101
0	0.795052
0	0.797408
0	0.807299
0	0.808587
0	0.817068
0	0.829652
0	0.83143
0	0.834084
0	0.841424
0	0.846312
0	0.847087
0	0.847674
0.849884	0
0	0.855114
0.858286	0
0.865232	0
0	0.869897
0	0.87615
0	0.876375
0	0.882746
0	0.888913
0	0.890406
0	0.902979
0	0.903262
0	0.903783
0	0.90661
0.908762	0
0	0.909583
0	0.909819
0	0.910111
0	0.910606
0.911103	0
0	0.912739
0	0.913936
0	0.915514
0	0.923009
0	0.924197
0	0.930218
0	0.942572
0	0.952089
0.958084	0
0	0.95996
0	0.964293
0.969865	0
0	0.970568
0	0.971916
0	0.973358
0	0.976945
0	0.978384
0	0.980642
0	0.993149
0	0.994788
0	0.996355
0	0.99672
0	0.997106
0	0.99781
0	1.00966
0	1.00999
0	1.0269
0	1.02721
0	1.02764
0	1.03072
0	1.03389
0	1.0344
0	1.03451
1.03837	0
0	1.03929
0	1.04057
0	1.04139
0	1.04251
0	1.04894
0	1.05309
0	1.05316
0	1.05559
0	1.06181
0	1.06547
1.07425	0
0	1.07627
0	1.08736
0	1.08874
0	1.09234
0	1.09275
0	1.09362
0	1.09599
0	1.1012
0	1.10626
0	1.10725
0	1.1086
0	1.11057
1.12225	0
0	1.12702
1.13194	0
0	1.13335
0	1.13676
0	1.14133
0	1.14178
0	1.14308
0	1.14373
0	1.14651
0	1.14688
0	1.14885
0	1.17038
1.17293	0
0	1.18378
0	1.19644
0	1.19918
0	1.20584
0	1.20811
0	1.21256
0	1.21682
0	1.22378
0	1.23345
0	1.23393
0	1.23439
0	1.23882
0	1.24389
0	1.25477
0	1.26393
0	1.26913
0	1.28524
1.28579	0
0	1.28583
0	1.28966
1.29007	0
0	1.29053
0	1.29441
0	1.29838
0	1.30117
0	1.31046
0	1.33047
0	1.34024
0	1.34433
0	1.36282
0	1.36374
0	1.36436
1.36808	0
0	1.37008
0	1.38021
0	1.38027
0	1.38757
0	1.39233
0	1.3948
0	1.4092
0	1.43061
1.43653	0
1.44166	0
0	1.4461
1.45137	0
0	1.45346
0	1.46028
1.50377	0
0	1.50702
1.52708	0
0	1.54933
0	1.54962
0	1.55816
0	1.60158
0	1.62111
1.63466	0
1.66259	0
0	1.67115
1.69235	0
1.69677	0
0	1.70562
0	1.71108
0	1.72233
0	1.73311
0	1.73671
1.75548	0
0	1.79495
0	1.81935
1.8248	0
0	1.8252
0	1.86244
1.8783	0
0	1.88005
0	1.898
1.94542	0
0	1.98215
0	2.55522
