# Supplementary material for: Development and Validation of a Prognostic Model to Predict High-Risk Patients for Coronary Heart Disease in Snorers With Uncontrolled Hypertension
Source: Front Cardiovasc Med. 2022 Apr 21;9:777946. doi: 10.3389/fcvm.2022.777946 (PMC9069207; doi:10.3389/fcvm.2022.777946)
Supplement: Supplementary file 3 [file Table_2.XLSX]

## Sheet: 123
CHD	Risk Score
0	-2.85815
0	-2.39309
0	-1.87003
0	-1.78025
0	-1.76523
0	-1.69679
0	-1.68356
0	-1.62754
0	-1.55856
0	-1.54491
0	-1.48377
0	-1.45973
0	-1.41919
0	-1.30759
0	-1.28767
0	-1.28696
0	-1.28084
0	-1.27837
0	-1.22722
0	-1.22272
0	-1.21594
0	-1.19238
0	-1.19049
0	-1.1691
0	-1.15975
0	-1.13553
0	-1.12225
0	-1.10028
0	-1.0974
0	-1.09695
0	-1.05037
0	-1.04701
-1.04522	0
0	-1.0321
0	-1.00212
0	-0.991437
0	-0.989444
0	-0.983058
0	-0.981249
0	-0.977948
0	-0.966113
0	-0.957556
0	-0.95737
0	-0.955103
0	-0.930897
0	-0.922028
0	-0.92149
0	-0.919864
0	-0.907798
0	-0.899794
0	-0.885069
0	-0.880672
0	-0.876683
0	-0.871531
-0.868801	0
0	-0.86697
0	-0.860598
0	-0.853146
0	-0.851074
0	-0.835156
0	-0.829565
0	-0.811106
0	-0.807821
0	-0.792855
0	-0.791837
0	-0.789329
0	-0.785828
0	-0.785345
0	-0.770306
0	-0.763703
0	-0.762637
0	-0.761505
0	-0.760056
0	-0.738087
0	-0.733312
0	-0.725381
0	-0.724862
0	-0.724515
0	-0.715186
0	-0.706358
0	-0.703732
0	-0.687256
0	-0.679851
0	-0.671614
0	-0.671311
0	-0.668565
0	-0.665086
0	-0.662523
0	-0.661835
0	-0.657186
0	-0.652888
0	-0.643459
0	-0.629277
0	-0.629125
0	-0.627539
0	-0.625268
0	-0.618541
0	-0.613719
0	-0.606393
0	-0.585708
0	-0.56876
0	-0.560941
0	-0.549731
0	-0.543638
0	-0.543178
0	-0.538
0	-0.53799
0	-0.535622
0	-0.529679
0	-0.518243
0	-0.516477
0	-0.494959
0	-0.49454
0	-0.472491
0	-0.469368
0	-0.467187
0	-0.466508
0	-0.465123
0	-0.464161
0	-0.462267
0	-0.458041
0	-0.450429
0	-0.448369
-0.446432	0
0	-0.443702
0	-0.436711
0	-0.433739
0	-0.431385
0	-0.427267
0	-0.425853
0	-0.418832
-0.405855	0
0	-0.404599
0	-0.404129
0	-0.399741
0	-0.390025
0	-0.389931
0	-0.384748
0	-0.375348
0	-0.372927
0	-0.370743
0	-0.354376
0	-0.352218
0	-0.348711
0	-0.347318
0	-0.345749
0	-0.341243
0	-0.335319
0	-0.331326
0	-0.329042
0	-0.32747
0	-0.315273
0	-0.312816
0	-0.309698
0	-0.307782
0	-0.305421
0	-0.301447
0	-0.294868
0	-0.291677
0	-0.291018
0	-0.280274
0	-0.269053
0	-0.263857
0	-0.256853
0	-0.256793
0	-0.256427
0	-0.256189
0	-0.255568
0	-0.254583
0	-0.254546
0	-0.253457
0	-0.253343
0	-0.249341
0	-0.246912
0	-0.245832
0	-0.244606
0	-0.244309
0	-0.242942
0	-0.242371
0	-0.23765
0	-0.23583
0	-0.234618
0	-0.231828
0	-0.231145
0	-0.227312
0	-0.226587
0	-0.225746
0	-0.223711
0	-0.222181
0	-0.220312
0	-0.219792
0	-0.21352
0	-0.213251
0	-0.209648
0	-0.20714
0	-0.205962
0	-0.205475
0	-0.201414
0	-0.201303
0	-0.199936
0	-0.194474
0	-0.18943
0	-0.18934
0	-0.181704
0	-0.179287
0	-0.173298
0	-0.17108
0	-0.170888
0	-0.170198
0	-0.168336
0	-0.160699
0	-0.159578
0	-0.13852
0	-0.134819
0	-0.131197
0	-0.128754
0	-0.127096
0	-0.126158
0	-0.123922
-0.12355	0
0	-0.121749
-0.119719	0
0	-0.117432
0	-0.110303
0	-0.10786
0	-0.106862
0	-0.105514
0	-0.103129
0	-0.0938175
0	-0.0924812
0	-0.0871844
0	-0.0849391
-0.0774307	0
-0.0767846	0
-0.0656493	0
0	-0.0654449
0	-0.0651838
0	-0.0542245
0	-0.053411
0	-0.0529346
-0.052251	0
0	-0.0488773
0	-0.048143
0	-0.0457518
0	-0.0439483
0	-0.038013
0	-0.0375828
0	-0.0374797
0	-0.0352043
0	-0.0342616
0	-0.030138
0	-0.0276401
0	-0.0229395
0	-0.0190784
0	-0.0186495
0	-0.0184953
0	-0.0152192
0	-0.0143547
0	-0.011471
-0.00763287	0
0	-0.00388716
0	0.00209761
0	0.00634242
0	0.0084221
0	0.00969469
0	0.0105344
0	0.0111392
0	0.0136545
0	0.0163789
0	0.0171047
0	0.020938
0	0.0226964
0	0.0267058
0	0.0272538
0	0.0273117
0	0.027857
0	0.0280583
0.0296042	0
0	0.0374573
0	0.0389905
0	0.0402155
0	0.0408438
0	0.043591
0	0.0460032
0	0.0469119
0	0.0503942
0	0.0564563
0	0.0582072
0	0.0600799
0	0.0639007
0	0.0746715
0	0.0774756
0	0.0797849
0.0810646	0
0	0.0828846
0	0.0833914
0	0.0839614
0	0.0852253
0	0.086367
0	0.0866424
0	0.0908135
0	0.0999421
0	0.102649
0	0.103199
0	0.107866
0	0.108361
0	0.113772
0	0.116269
0	0.117345
0	0.117941
0	0.118322
0	0.12075
0	0.126529
0	0.128802
0.135954	0
0	0.137102
0	0.138065
0	0.139303
0	0.142048
0	0.143624
0	0.144951
0	0.145454
0	0.146444
0	0.147526
0	0.150383
0	0.153255
0	0.157348
0	0.158609
0	0.159563
0	0.168144
0	0.171716
0	0.172043
0	0.173002
0	0.177573
0	0.178411
0	0.180754
0	0.186035
0	0.186102
0	0.187294
0	0.187958
0	0.190206
0	0.195274
0	0.196039
0	0.196519
0	0.196715
0	0.198004
0	0.19885
0	0.199739
0	0.209604
0	0.212524
0	0.215927
0	0.222733
0	0.223215
0.230596	0
0	0.232044
0	0.234724
0.23689	0
0	0.240781
0	0.250463
0	0.250873
0	0.25115
0	0.256236
0	0.256565
0	0.257318
0.260014	0
0	0.261849
0	0.261995
0	0.265514
0	0.266976
0	0.267743
0.268275	0
0	0.274576
0	0.276505
0	0.280026
0	0.28431
0	0.286447
0	0.290314
0	0.292101
0	0.292661
0	0.293583
0	0.295588
0	0.295666
0	0.30008
0	0.301891
0	0.302276
0	0.304895
0	0.309172
0	0.30986
0	0.315457
0.321259	0
0	0.326488
0	0.340878
0	0.343911
0	0.345151
0	0.350205
0	0.353115
0	0.35365
0	0.354625
0	0.356224
0	0.367558
0.367725	0
0	0.372257
0	0.375716
0	0.378746
0	0.385239
0	0.387571
0.40354	0
0	0.407101
0	0.407835
0	0.410135
0	0.417978
0	0.419398
0	0.423883
0	0.425351
0	0.425834
0	0.428465
0	0.428707
0	0.429813
0	0.430066
0	0.434401
0	0.442157
0	0.452676
0	0.455238
0	0.466506
0	0.468166
0	0.469318
0	0.475167
0.478046	0
0.481575	0
0	0.487974
0	0.488498
0	0.488838
0	0.498295
0.507576	0
0	0.508014
0.520009	0
0	0.528882
0	0.528977
0	0.530134
0	0.530386
0	0.540686
0	0.550982
0.556693	0
0	0.560282
0	0.561585
0	0.566587
0	0.566835
0.587362	0
0	0.588674
0	0.592026
0	0.592293
0	0.604769
0	0.624917
0.62981	0
0	0.646032
0	0.65067
0	0.65233
0	0.655335
0	0.656386
0	0.663685
0	0.686011
0	0.689595
0	0.690316
0	0.690907
0	0.69482
0	0.700094
0	0.70324
0	0.703707
0	0.705045
0	0.713742
0	0.715358
0	0.723186
0	0.725683
0	0.72601
0	0.732191
0.736262	0
0	0.742625
0	0.750481
0	0.75768
0	0.759082
0	0.765375
0	0.768998
0.770388	0
0	0.771949
0	0.774764
0.776325	0
0	0.777073
0	0.782534
0	0.787271
0	0.792601
0	0.795297
0	0.800702
0.807391	0
0.80891	0
0.812345	0
0	0.830604
0.837993	0
0	0.848342
0	0.867571
0	0.883088
0	0.889706
0	0.904914
0	0.905442
0.919683	0
0	0.925386
0	0.92973
0	0.940062
0	0.954995
0	0.978084
0	0.981209
0	0.990255
0	0.999724
0	1.00684
0	1.00784
0	1.01474
0	1.0218
0	1.02833
1.04165	0
0	1.07481
0	1.07603
0	1.08871
0	1.09701
0	1.12877
0	1.13361
0	1.13555
0	1.13556
0	1.14485
0	1.15419
0	1.15956
1.18755	0
0	1.19004
1.20283	0
0	1.20754
1.21116	0
1.2284	0
0	1.2302
1.24982	0
0	1.26143
0	1.30639
0	1.31849
0	1.38793
0	1.56556
0	1.61643
0	1.65943
0	1.68927
0	1.76003
0	2.60129
