# Supplementary material for: Development and Validation of a Prognostic Model to Predict High-Risk Patients for Coronary Heart Disease in Snorers With Uncontrolled Hypertension
Source: Front Cardiovasc Med. 2022 Apr 21;9:777946. doi: 10.3389/fcvm.2022.777946 (PMC9069207; doi:10.3389/fcvm.2022.777946)
Supplement: Supplementary file 4 [file Table_3.XLSX]

## Sheet: Sheet1
Predictors	Formulas to calculate points of every predictors	Total points
Age (years)	Points①:1.428571429*Age-21.428571429	①+②+③+④
WC (cm)	Points②:0.800267076*WC-48.016024573
HDL (mmol/L)	Points③:-24.468209409*HDL+68.510986345
LDL(mmol/L)	Points④:7.80028582*LDL-3.90014291
CHD probability	Formulas to calculate CHD probability at 3-, 5- and 8- year
at 3-year	-0.005342045*Total points+1.894131923
at 5-year	-2.44e-07*Total points ^3+3.1227e-05*Total points^2+0.007047799*Total points
at 8-year	3.21e-07*Total points ^3-0.000277943*Total points^2+0.058050376*Total points-2.647611113

## Sheet: Sheet2
	Supplementary Digital Content:caculation of total points and 3-,5- and 8- CHD probability according to the nomogram model
	Predictors	Value	Points
	Age (years)	40	35.7143
	Waist circumference (cm)	110	40.0134
	high density lipoprotein cholesterol (mmol/L)	0.8	48.9364
	low density lipoprotein cholesterol(mmol/L)	3.3	21.8408
	Total points	146.505
	Risk classifier	high risk
	Coronary heart disease probability（%）	Results
	at 3-year	-11.1496
	at 5-year	6.4483
	at 8-year	9.92319
For example	A 40-year-old (36 points) man failed to control his blood pressure below 149/90mmHg after regularly taking two antihypertensive drugs, with self-reported snoring, waist circumference of 110 cm (40 points), high density lipoprotein cholesterol of 0.8 mmol/L (49 points) and low density lipoprotein cholesterol of 3.3 mmol/L (22 points).According to this excel algorithm or nomogram, his total points …
